# Supplementary material for: Synthesis, Characterization, and Preliminary In Vitro Cytotoxic Evaluation of a Series of 2-Substituted Benzo [d] [1,3] Azoles
Source: Molecules. 2021 May 8;26(9):2780. doi: 10.3390/molecules26092780 (PMC8125891; doi:10.3390/molecules26092780)
Supplement: Supplementary file 1 [file molecules-26-02780-s001.zip]

Archive with 1 entries (1 files):
- molecules-1131434-supplementary.pdf
